# Supplementary material for: Genome-Wide Association Study of Breast Cancer in the Japanese Population
Source: PLoS One. 2013 Oct 15;8(10):e76463. doi: 10.1371/journal.pone.0076463 (PMC3797071; doi:10.1371/journal.pone.0076463)
Supplement: Table S1 — Association study of the 13 selected loci. (XLS) [file pone.0076463.s003.xls]

## Sheet: Supplementary table 1
	Table S1: Association study of the 13 selected loci
	CHR	SNP	BP	Stage	A1	A2	NCASES	NCONTROLS	MAF_Case	MAF_Ctrl	P_value	OR	SE	L95	U95	P_hetero	Gene	rel.loci
	1	rs203849	167849414	GWAS	G	A	2638	2085	0.4016	0.3528	1.225e-06	1.231	0.04289	1.132	1.339		ADCY10	0
	1	rs203849	167849414	Rep	G	A	2885	3392	0.3868	0.3818	0.1438	1.061	0.04074	0.9799	1.15
	1	rs203849	167849414	Combined	G	A	5523	5477	0.3939	0.3707	1.1842e-05	1.13881	0.02904	1.07447	1.207	0.0123719
	1	rs11576666	246136553	GWAS	T	C	2642	2099	0.3533	0.3978	9.574e-06	0.828	0.04264	0.7616	0.9002		SMYD3	0
	1	rs11576666	246136553	Rep	T	C	2884	3394	0.3712	0.3668	0.8485	1.008	0.0411	0.9299	1.092
	1	rs11576666	246136553	Combined	T	C	5526	5493	0.3626	0.3787	0.00387296	0.917864	0.02915	0.866005	0.972828	0.000930125
	3	rs153732	64079994	GWAS	G	A	2637	2096	0.05366	0.07872	1.555e-06	0.6706	0.08318	0.5697	0.7893		PRICKLE2	0
	3	rs153732	64079994	Rep	G	A	2884	3393	0.06051	0.05703	0.3846	1.075	0.08357	0.9129	1.267
	3	rs153732	64079994	Combined	G	A	5521	5489	0.05724	0.06531	0.00481173	0.84666	0.05844	0.754143	0.950526	6.43765e-05
	4	rs76489600	17244396	GWAS	A	C	2642	2099	0.0404	0.0596	8.06e-06	0.641849	0.099	0.528856	0.779611		QDPR	-243620
	4	rs76489600	17244396	Rep	A	C	2882	3395	0.0501	0.0524	0.6656	0.961538	0.092	0.802262	1.15064
	4	rs76489600	17244396	Combined	A	C	5524	5494	0.0455	0.0551	0.00077612	0.797304	0.067	0.698649	0.90989	0.00278373
	4	rs28519506	23748192	GWAS	C	G	2642	2099	0.0165	0.0308	7.67e-06	0.533333	0.141	0.404396	0.70283		PPARGC1A	45452
	4	rs28519506	23748192	Rep	C	G	2882	3395	0.0276	0.0225	0.05736	1.27389	0.128	0.610254	1.00791
	4	rs28519506	23748192	Combined	C	G	5524	5494	0.0223	0.0256	0.110415	0.859599	0.092	0.71388	1.03506	4.82882e-06
	5	rs112497245	56060954	GWAS	A	G	2642	2099	0.1974	0.1581	8.41e-07	1.31062	0.055	1.17727	1.46053		MAP3K1	-49946
	5	rs112497245	56060954	Rep	A	G	2882	3395	0.1891	0.1808	0.3683	1.04712	0.051	0.864192	1.05544
	5	rs112497245	56060954	Combined	A	G	5524	5494	0.1931	0.1721	6.17443e-05	1.16162	0.037	1.07952	1.24996	0.00276753
	6	rs999567	82522971	GWAS	C	T	2642	2099	0.2231	0.1846	4.385e-06	1.269	0.05179	1.146	1.404		LOC100506867	31931
	6	rs999567	82522971	Rep	C	T	2885	3394	0.2147	0.2046	0.144	1.075	0.04923	0.9757	1.183
	6	rs999567	82522971	Combined	C	T	5527	5493	0.2187	0.197	2.4862e-05	1.16224	0.03501	1.08378	1.24638	0.0202305
	9	rs10981877	116431022	GWAS	G	C	2642	2099	0.3947	0.4424	1.2e-06	0.807754	0.044	0.741381	0.880945		RGS3	224011
	9	rs10981877	116431022	Rep	G	C	2882	3395	0.4139	0.4103	0.8239	1.00908	0.041	0.914516	1.07397
	9	rs10981877	116431022	Combined	G	C	5524	5494	0.4048	0.4226	0.00165209	0.909934	0.03	0.85798	0.965033	0.000215397
	10	rs2981578	123340311	GWAS	T	C	2642	2097	0.4292	0.4828	2.254e-07	0.8076	0.04127	0.7449	0.8757		FGFR2	0
	10	rs2981578	123340311	Rep	T	C	2883	3395	0.4436	0.4881	1.633e-06	0.8245	0.04026	0.7619	0.8922
	10	rs2981578	123340311	Combined	T	C	5525	5492	0.4367	0.4861	1.31369e-12	0.816215	0.02841	0.771673	0.863327	0.71768
	12	rs17221259	14410485	GWAS	G	A	2641	2099	0.2429	0.2039	6.68e-06	1.252	0.04998	1.136	1.381		MRPS18CP4	20227
	12	rs17221259	14410485	Rep	G	A	2884	3395	0.2167	0.2191	0.8407	0.9903	0.04849	0.9005	1.089
	12	rs17221259	14410485	Combined	G	A	5525	5494	0.2292	0.2133	0.00301375	1.10817	0.03416	1.03546	1.18599	0.000716577
	12	rs4540919	23904029	GWAS	G	A	2642	2098	0.3639	0.3203	9.747e-06	1.214	0.04377	1.114	1.322		SOX5	0
	12	rs4540919	23904029	Rep	G	A	2883	3395	0.3394	0.3502	0.1792	0.9456	0.04162	0.8716	1.026
	12	rs4540919	23904029	Combined	G	A	5525	5493	0.3511	0.3388	0.0375475	1.06522	0.02958	1.00365	1.13058	3.9977e-05
	16	rs12922061	52635000	GWAS	T	C	2641	2099	0.2866	0.2454	4.498e-06	1.244	0.04757	1.133	1.365		LOC643714	0
	16	rs12922061	52635000	Rep	T	C	2880	3395	0.278	0.2387	1.406e-05	1.219	0.04561	1.115	1.333
	16	rs12922061	52635000	Combined	T	C	5521	5494	0.2821	0.2413	3.96596e-10	1.23091	0.03241	1.15333	1.31369	0.760093
	22	rs13057708	43096266	GWAS	C	T	2635	2083	0.3977	0.3514	4.538e-06	1.218	0.04307	1.12	1.326		A4GALT	0
	22	rs13057708	43096266	Rep	C	T	2885	3372	0.3971	0.3965	0.7513	0.9873	0.04046	0.912	1.069
	22	rs13057708	43096266	Combined	C	T	5520	5455	0.3974	0.3793	0.00385515	1.08832	0.02896	1.02761	1.15262	0.000349357
	Another SNP on 16p12 that independently associated with breast cancer
	16	rs3803662	52586341	GWAS	C	T	2642	2097	0.4296	0.4688	9.086e-05	0.8489	0.04184	0.7821	0.9215		LOC643714	0
	16	rs3803662	52586341	Rep	C	T	2880	3392	0.428	0.4835	4.691e-08	0.8032	0.04013	0.7424	0.8689
	16	rs3803662	52586341	Combined	C	T	5522	5489	0.4287	0.4779	2.78939e-11	0.824621	0.02853	0.77911	0.87279	0.340034
