# Supplementary material for: Genome-Wide Association Study of Breast Cancer in the Japanese Population
Source: PLoS One. 2013 Oct 15;8(10):e76463. doi: 10.1371/journal.pone.0076463 (PMC3797071; doi:10.1371/journal.pone.0076463)
Supplement: Table S2 — Conditioning analysis of SNPs on chromosome 16q12.1. (XLS) [file pone.0076463.s004.xls]

## Sheet: Supplementary table 2
Table S2: Conditioning analysis of SNPs on chromosome 16q12.1
CHR	SNP	BP	A1	A2	TEST	P	OR	SE	L95	U95
16	rs3803662	52586341	T	C	Before rs12922061 and Age	2.78939e-11	1.21268	0.02853	1.14575	1.28352
16	rs3803662	52586341	T	C	After rs12922061 and Age	6.999e-07	1.16782	0.03127	1.09842	1.24162
16	rs12922061	52635000	T	C	Before rs3803662 and Age	3.96596e-10	1.23091	0.03241	1.15333	1.31369
16	rs12922061	52635000	T	C	After rs3803662 and Age	4.359e-05	1.156	0.03554	1.079	1.24
