# Supplementary material for: Genome-Wide Association Study of Breast Cancer in the Japanese Population
Source: PLoS One. 2013 Oct 15;8(10):e76463. doi: 10.1371/journal.pone.0076463 (PMC3797071; doi:10.1371/journal.pone.0076463)
Supplement: Table S3 — Haplotype analysis and association of SNPs on chromosome 16q12.1. (XLS) [file pone.0076463.s005.xls]

## Sheet: Supplementary table 3
	Table S3: Haplotype analysis and association of SNPs on chromosome 16q12.1
	Haplotype Block	Haplotype Freq.	Case, Control Ratio Counts	Case,Control Frequencies	Chi Square	P Value
	CC	0.426	4445.3 : 6608.7, 4951.4 : 6036.6	0.402, 0.451	52.94	3.4384e-13
	TC	0.312	3491.1 : 7562.9, 3385.6 : 7602.4	0.316, 0.308	1.524	0.2169
	TT	0.235	2823.5 : 8230.5, 2351.1 : 8636.9	0.255, 0.214	52.728	3.8302e-13
	CT	0.027	294.1 : 10759.9, 299.9 : 10688.1	0.027, 0.027	0.101	0.7504
	#100000 permutations performed.
	Name	Chi Square	Permutation p-value
	rs3803662	53.614	2.27965e-12
	rs12922061	47.543	4.74426e-11
	Block 1: CC	52.94	3.19319e-12
	Block 1: TT	52.728	3.55026e-12
	Block 1: TC	1.524	0.466732
	Block 1: CT	0.101	0.950754
