# Supplementary material for: Genome-Wide Association Study of Breast Cancer in the Japanese Population
Source: PLoS One. 2013 Oct 15;8(10):e76463. doi: 10.1371/journal.pone.0076463 (PMC3797071; doi:10.1371/journal.pone.0076463)
Supplement: Table S4 — Association study of previously reported breast cancer associated loci. (XLS) [file pone.0076463.s006.xls]

## Sheet: Supp 4
	Table S4: Association study of previously reported breast cancer associated loci
	CHR	SNP	Chr/Gene	BP	A1	A2	Case_N	Ctrl_N	MAF_Case	MAF_Ctrl	P-value	OR	SE	L95	U95	Remarks	Reference
	1	rs616488	1p36/PEX14	10566215	C	T	2641	2096	0.2897	0.3001	0.2591	0.9501	0.04537	0.8692	1.038		16
	1	rs3761936	1p13/AP4B1	114449662	A	G	2640	2095	0.4731	0.4616	0.2663	1.047	0.04108	0.9657	1.134	r2=1.000 with rs11552449	16
	1	rs11249433	1p11/EMBP1	121280613	C	T	2642	2098	0.02574	0.02431	0.6661	1.059	0.1339	0.8149	1.377		5
	2	rs4849884	2q14/INHBB	121244947	T	G	2642	2099	0.1349	0.1436	0.2305	0.9315	0.0592	0.8294	1.046	r2=0.908 with rs4849887	16
	2	rs2016394	2q31/DLX2	172972971	T	C	2638	2079	0.1947	0.1975	0.7143	0.9813	0.05154	0.887	1.086		16
	2	rs13383863	2q34/ERBB4	213284021	C	A	2641	2098	0.04733	0.05362	0.1547	0.8748	0.09399	0.7276	1.052	r2=1.000 with rs13393577	15
	2	rs13387042	2q35/CASP8	217905832	T	C	2637	2094	0.1104	0.1101	0.9242	1.006	0.06663	0.8832	1.147		1, 5, 7, 9
	2	rs13388294	2q35/DIRC3	218295406	C	T	2640	2099	0.4294	0.4371	0.4407	0.9681	0.04199	0.8917	1.051	r2=1.000 with rs16857609	16
	3	rs6774180	3p25/ITPR1	4742779	A	G	2640	2098	0.07443	0.0653	0.08955	1.147	0.08095	0.979	1.345	r2=1.000 with rs6762644	16
	3	rs4973768	3p24/SLC4A7	27416013	A	G	2642	2099	0.1932	0.1915	0.8742	1.008	0.05264	0.9095	1.118		9
	3	rs1155705	3p24/TGFBR2	30686414	A	G	2640	2095	0.3509	0.3535	0.7911	0.9886	0.0434	0.908	1.076	r2=1.000 with rs12493607	16
	4	rs9790517	4q24/TET2	106084778	G	A	2642	2099	0.4056	0.4007	0.6281	1.021	0.04255	0.9391	1.11		16
	4	rs1104945	4q34/ADAM29	175839432	C	A	2642	2099	0.1612	0.1722	0.14	0.9215	0.05539	0.8267	1.027	r2=1.000 with rs6828523	16
	5	rs10069690	5p15/TERT	1279790	T	C	2641	2099	0.2444	0.2313	0.1328	1.076	0.04873	0.978	1.184		10
	5	rs4415084	5p12/MRPS30	44662515	C	T	2642	2098	0.3993	0.4266	0.008676	0.8944	0.04254	0.8228	0.9721		9
	5	rs889312	5q11/MAPK1	56031884	T	G	2642	2099	0.4181	0.4197	0.8874	0.9941	0.04162	0.9163	1.079		2, 7
	5	rs10472076	5q11/RAB3C	58184061	C	T	2642	2099	0.292	0.3013	0.3176	0.956	0.04507	0.8751	1.044		16
	5	rs17715065	5q33/EBF1	158261163	T	C	2632	2095	0.3296	0.3432	0.1755	0.9418	0.04424	0.8636	1.027	r2=1.000 with rs1432679	16
	6	rs11242675	6p25/FOXQ1	1318878	T	C	2632	2087	0.4854	0.4887	0.7292	0.9857	0.04162	0.9085	1.069		16
	6	rs24023	6p23/RANBP9	13715303	G	A	2641	2099	0.4292	0.4338	0.6196	0.9792	0.04229	0.9013	1.064	r2=1.000 with rs204247	16
	6	rs2180341	6q22/RNF146	127600630	C	T	2641	2099	0.2399	0.2411	0.9253	0.9955	0.04817	0.9058	1.094		4
	6	rs9498283	6q25/TAB2	149605182	G	A	2641	2099	0.4538	0.4478	0.5395	1.026	0.04144	0.9457	1.113	r2=0.967 with rs9485372	14
	6	rs6557161	6q25/ESR1	151950235	G	A	2642	2099	0.3164	0.2863	0.001166	1.16	0.04582	1.061	1.269	r2=1.000 with rs2046210	6
	7	rs720475	7q35/ARHGEF5	144074929	A	G	2642	2099	0.01514	0.01525	0.9142	0.9818	0.1705	0.7029	1.371		16
	8	rs7465364	8p21/RPL17P33	29505165	A	G	2641	2099	0.3444	0.3252	0.04911	1.091	0.04443	1	1.191	r2=0.961 with rs9693444	16
	8	rs6472903	8q21/HNF4G	76230301	G	T	2642	2099	0.03104	0.03478	0.3305	0.8934	0.1159	0.7119	1.121		16
	8	rs2943559	8q21/HNF4G	76417937	C	T	2640	2098	0.117	0.1213	0.5175	0.96	0.06302	0.8485	1.086		16
	8	rs672888	8q24/MYC	128345463	A	G	2642	2099	0.4601	0.4838	0.01967	0.9076	0.04156	0.8366	0.9846	r2=0.858 with rs13281615	2
	8	rs11997192	8q24/MYC	129218127	C	T	2641	2099	0.1804	0.1827	0.7962	0.9862	0.05374	0.8876	1.096	r2=0.898 with rs11780156	16
	9	rs1011970	9p21/CDKN2A/2B	22062134	T	G	2642	2098	0.05526	0.06387	0.08235	0.8598	0.08694	0.7251	1.02		7
	9	rs2185857	9q31/KLF4	110303463	G	A	2640	2091	0.4686	0.4491	0.05578	1.082	0.0412	0.9981	1.173	r2=1.000 with rs10759243	16
	9	rs630965	9p31/KLF4	110885479	G	A	2642	2099	0.06605	0.06837	0.7065	0.9696	0.0821	0.8255	1.139	r2=1.000 with rs865686	9
	10	rs7098372	10p15/ANKRD16	5886149	C	T	2639	2098	0.07275	0.07054	0.6788	1.034	0.08076	0.8826	1.211	r2=1.000 with rs2380205	7
	10	rs7072776	10p12/MLLT10	22032942	T	C	2638	2099	0.02464	0.02882	0.1854	0.8419	0.13	0.6525	1.086		16
	10	rs10509168	10q21/ZNF365	64257828	G	A	2642	2099	0.4835	0.4609	0.02487	1.099	0.04202	1.012	1.193	r2=0.863 with rs10822013	11
	10	rs10995189	10q21/ZNF365	64278181	A	G	2641	2099	0.03218	0.03216	0.9739	0.9962	0.1165	0.7929	1.252	r2=1.000 with rs10995190	7
	10	rs1268974	10q22/ZMIZ1	80852378	T	C	2638	2099	0.2864	0.2758	0.2656	1.052	0.04575	0.962	1.151	r2=0.861 with rs704010	7
	10	rs4074720	10q25/TCF7L2	114748497	T	C	2642	2098	0.07702	0.07483	0.6907	1.031	0.07777	0.8856	1.201	r2=1.000 with rs7904519	16
	10	rs7914065	10q26/FGFR2	123095366	A	G	2640	2099	0.2987	0.3082	0.3168	0.9566	0.04431	0.877	1.043	r2=0.724 with rs11199914	16
	10	rs1219648	10q26/FGFR2	123346190	C	T	2641	2099	0.4046	0.3602	9.85e-06	1.208	0.04279	1.111	1.314		2, 3, 5, 8, 7, 9
	11	rs3817198	11p15/LSP1	1909006	C	T	2642	2099	0.1535	0.1448	0.207	1.076	0.0581	0.9602	1.206		2
	11	rs11227311	11q13/OVOL1	65585257	A	C	2642	2099	0.1792	0.1775	0.7959	1.014	0.05391	0.9124	1.127	r2=0.932 with rs3903072	16
	11	rs12787230	11q24/BARX2	129459840	T	G	2638	2098	0.376	0.383	0.5334	0.9737	0.04274	0.8955	1.059	r2=1.000 with rs11820646	16
	11	rs7936804	11q24/BARX2	129474773	A	G	2642	2099	0.4621	0.4435	0.08906	1.073	0.04134	0.9893	1.163	r2=1.000 with rs7107217	14
	12	rs17221259	12p13/ATF7IP	14410485	G	A	2641	2099	0.2429	0.2039	6.68e-06	1.252	0.04998	1.136	1.381	r2=0.744 with rs12422552	16
	12	rs788461	12p11/PTHLH	28150488	C	T	2641	2099	0.1401	0.1572	0.02096	0.8736	0.05851	0.779	0.9798	r2=1.000 with rs10771399	12
	12	rs11836367	12q22/NTN4	96027467	A	G	2642	2097	0.2371	0.2537	0.06591	0.915	0.04831	0.8323	1.006	r2=0.958 with rs17356907	16
	12	rs1292011	12q24/MED13L	115836522	C	T	2642	2096	0.2805	0.2953	0.1219	0.9326	0.04509	0.8538	1.019		12
	14	rs12883049	14q13/PAX9	37132061	C	T	2641	2099	0.2652	0.2582	0.4426	1.037	0.04735	0.9451	1.138	r2=1.000 with rs2236007	16
	14	rs1467673	14q24/RAD51L1	68642759	A	G	2640	2098	0.02879	0.02526	0.2691	1.153	0.1287	0.8958	1.483	r2=1.000 with rs2588809	16
	14	rs941764	14q32/CCDC88C	91841069	C	T	2640	2097	0.09508	0.09657	0.7791	0.9804	0.07043	0.854	1.126		16
	16	rs3803662	16q12/TOX3	52586341	C	T	2642	2097	0.4296	0.4688	9.09e-05	0.8489	0.04184	0.7821	0.9215		1, 2, 5, 7, 9
	16	rs17817449	16q12/FTO	53813367	C	A	2640	2099	0.1803	0.1951	0.06762	0.9087	0.05237	0.8201	1.007		16
	16	rs1109548	16q23/DYL2	80653450	A	G	2642	2099	0.04088	0.0374	0.406	1.093	0.1066	0.8866	1.346	r2=1.000 with rs13329835	16
	17	rs1156287	17q22/STXBP4	53076799	G	A	2640	2097	0.04659	0.04745	0.8886	0.9863	0.0988	0.8126	1.197	r2=1.000 with rs6504950	13
	18	rs1667550	18q11/AQP4	24332476	T	C	2639	2098	0.2609	0.2669	0.5215	0.9703	0.04698	0.885	1.064	r2=0.950 with rs527616	16
	18	rs1436904	18q11/CHST9	24570667	G	T	2641	2098	0.3525	0.3634	0.2899	0.9558	0.0427	0.8791	1.039		16
	19	rs10427083	19p13/ELL	18550276	T	G	2639	2098	0.2639	0.2667	0.7735	0.9867	0.04645	0.9009	1.081	r2=1.000 with rs4808801	16
	19	rs3760982	19p13/KCNN4	44286513	A	G	2642	2099	0.1544	0.1606	0.4755	0.9606	0.05627	0.8603	1.073		16
	21	rs12483016	21q21/NRIP1	16546125	A	C	2642	2099	0.0123	0.01239	0.9102	0.9791	0.187	0.6787	1.412	r2=1.000 with rs2823093	12
	22	rs6001930	22q13/MLK1	40876234	C	T	2642	2099	0.3081	0.2916	0.0819	1.083	0.04558	0.99	1.184		16
	*Reference
1	Stacey SN et al., 2007, Nat Genet 39: 865-869.
2	Easton DF et al., 2007, Nature 447: 1087-1093.
3	Hunter DJ, 2007, Nat Genet 39: 870-874.
4	Gold B et al., 2008, Proc Natl Acad Sci U S A 105: 4340-4345.
5	Thomas G et al, 2009, Nat Genet 41: 579-584.
6	Zheng W et al., 2009, Nat Genet 41: 324-328.
7	Turnbull C et al., 2010, Nat Genet 42: 504-507.
8	Li J et al., 2010, Breast Cancer Res Treat 126: 717-727.
9	Fletcher O et al., 2011, J Natl Cancer Inst 103: 425-435.
10	Haiman CA et al., 2011, Nat Genet 43: 1210-1214.
11	Cai Q et al., 2011, Hum Mol Genet 20: 4991-4999.
12	Ghoussaini M et al., 2012, Nat Genet 44: 312-318.
13	Tang L et al., 2012, Arch Med Res. 43:383-8.
14	Long J et al., 2012, PLoS Genet 6: e1001002.
15	Kim et al., 2012, Breast Cancer Res. 2012, 14:R56
16	Michailidou J et al., 2013, Nat Genet 45: 353-361.
